# Supplementary material for: Me2SO perfusion time for whole-organ cryopreservation can be shortened: Results of micro-computed tomography monitoring during Me2SO perfusion of rat hearts
Source: PLoS One. 2020 Sep 2;15(9):e0238519. doi: 10.1371/journal.pone.0238519 (PMC7467318; doi:10.1371/journal.pone.0238519)
Supplement: S1 File — Computed tomography (CT) values over time during wash-in and wash-out for each perfusion are provided. Normalized CT values (CT value from the first reconstructed image (baseline) subtracted) and the Mono-exponential fitting of the plotted CT values over time upon wash-in as well as wash-out are given as well. (XLSX) [file pone.0238519.s001.xlsx]

## Sheet: Imeron 5mLmin
	20082015	20082015	22102015	22102015	22102015	22102015		Baseline		20082015	20082015	22102015	22102015	22102015	22102015		Baseline subtrahiert			20082015	22102015	22102015		MW	SD	SEM	N	Baseline subtrahiert		20082015	22102015	22102015		MW	SD	SEM	N		Baseline		20082015	22102015	22102015		Baseline	20082015	22102015	22102015
Time	FK_H2_Inflow	FK_H2_Outflow	FK_H1_In_Imeron	FK_H1_Out-Imeron	FK_H2_In_Imeron	FK_H2_Out_Imeron		subtrahiert	Time	FK_H2_Inflow	FK_H2_Outflow	FK_H1_In_Imeron	FK_H1_Out-Imeron	FK_H2_In_Imeron	FK_H2_Out_Imeron		und aligned wash in		Time	FK_H2_Inflow	FK_H1_In_Imeron	FK_H2_In_Imeron						und aligned wash out		FK_H2_Outflow	FK_H1_Out-Imeron	FK_H2_Out_Imeron							subtrahiert	Time	FK_H2_Inflow	FK_H1_In_Imeron	FK_H2_In_Imeron		subtrahiert	FK_H2_Outflow	FK_H1_Out-Imeron	FK_H2_Out_Imeron
2	30.9	240.6	16.4	190.7	37.9	286.4			2	0	209.7	0	174.3	0	248.5				2	0	0	0		0	0	0	3			209.7	174.3	248.5		210.833	37.113	21.4272	3		in % von 400	2	0	0	0		in % von 400	52.425	43.575	62.125
4	38.4	254.4	57.7	209.5	50.2	289.8			4	7.5	223.5	41.3	193.1	12.3	251.9				4	7.5	41.3	12.3		20.3667	18.287	10.558	3			223.5	193.1	251.9		222.833	29.4057	16.9774	3		wash in	4	1.875	10.325	3.075		wash out	55.875	48.275	62.975
6	46.8	253.9	71.2	206.6	63.7	278.3			6	15.9	223	54.8	190.2	25.8	240.4				6	15.9	54.8	25.8		32.1667	20.2164	11.672	3			223	190.2	240.4		217.867	25.4907	14.717	3			6	3.975	13.7	6.45			55.75	47.55	60.1
8	96.2	242.7	66.2	184.1	84.5	277.6			8	65.3	211.8	49.8	167.7	46.6	239.7				8	65.3	49.8	46.6		53.9	10.0015	5.77437	3			211.8	167.7	239.7		206.4	36.3025	20.9592	3			8	16.325	12.45	11.65			52.95	41.925	59.925
10	135.2	219.6	42.3	176.3	102.6	245			10	104.3	188.7	25.9	159.9	64.7	207.1				10	104.3	25.9	64.7		64.9667	39.2007	22.6325	3			188.7	159.9	207.1		185.233	23.7902	13.7353	3			10	26.075	6.475	16.175			47.175	39.975	51.775
12	155.1	211.3	63.5	170.8	123.6	226.7			12	124.2	180.4	47.1	154.4	85.7	188.8				12	124.2	47.1	85.7		85.6667	38.55	22.2569	3			180.4	154.4	188.8		174.533	17.9347	10.3546	3			12	31.05	11.775	21.425			45.1	38.6	47.2
14	161.8	206.1	98.6	160	135.7	216.1			14	130.9	175.2	82.2	143.6	97.8	178.2				14	130.9	82.2	97.8		103.633	24.8685	14.3578	3			175.2	143.6	178.2		165.667	19.1691	11.0673	3			14	32.725	20.55	24.45			43.8	35.9	44.55
16	176.1	223	121.6	142.3	143.5	215.5			16	145.2	192.1	105.2	125.9	105.6	177.6				16	145.2	105.2	105.6		118.667	22.9794	13.2672	3			192.1	125.9	177.6		165.2	34.7984	20.0909	3			16	36.3	26.3	26.4			48.025	31.475	44.4
18	198.2	187.4	115.3	144.5	173.4	217.9			18	167.3	156.5	98.9	128.1	135.5	180				18	167.3	98.9	135.5		133.9	34.2281	19.7616	3			156.5	128.1	180		154.867	25.9885	15.0045	3			18	41.825	24.725	33.875			39.125	32.025	45
20	157.8	155.3	139.1	137.2	188.5	200			20	126.9	124.4	122.7	120.8	150.6	162.1				20	126.9	122.7	150.6		133.4	15.0429	8.68504	3			124.4	120.8	162.1		135.767	22.8763	13.2076	3			20	31.725	30.675	37.65			31.1	30.2	40.525
22	169.5	139.3	159.4	116.6	189.5	194.8			22	138.6	108.4	143	100.2	151.6	156.9				22	138.6	143	151.6		144.4	6.61211	3.8175	3			108.4	100.2	156.9		121.833	30.6441	17.6924	3			22	34.65	35.75	37.9			27.1	25.05	39.225
24	199.9	148.1	167.2	112.9	243.3	194.6			24	169	117.2	150.8	96.5	205.4	156.7				24	169	150.8	205.4		175.067	27.801	16.0509	3			117.2	96.5	156.7		123.467	30.5853	17.6585	3			24	42.25	37.7	51.35			29.3	24.125	39.175
26	228.8	155.1	172.3	103.8	245.5	178.9			26	197.9	124.2	155.9	87.4	207.6	141				26	197.9	155.9	207.6		187.133	27.4802	15.8657	3			124.2	87.4	141		117.533	27.4148	15.828	3			26	49.475	38.975	51.9			31.05	21.85	35.25
28	217.2	152.9	177.5	98.2	243.5	164.3			28	186.3	122	161.1	81.8	205.6	126.4				28	186.3	161.1	205.6		184.333	22.3151	12.8836	3			122	81.8	126.4		110.067	24.5783	14.1903	3			28	46.575	40.275	51.4			30.5	20.45	31.6
30	200.3	145.1	181	104.9	203.7	170.3			30	169.4	114.2	164.6	88.5	165.8	132.4				30	169.4	164.6	165.8		166.6	2.498	1.44222	3			114.2	88.5	132.4		111.7	22.0565	12.7343	3			30	42.35	41.15	41.45			28.55	22.125	33.1
32	215.6	128.2	188	113.2	234.3	161.7			32	184.7	97.3	171.6	96.8	196.4	123.8				32	184.7	171.6	196.4		184.233	12.4066	7.16294	3			97.3	96.8	123.8		105.967	15.4461	8.91783	3			32	46.175	42.9	49.1			24.325	24.2	30.95
34	223.9	119.4	188.8	102.2	248.1	146.8			34	193	88.5	172.4	85.8	210.2	108.9				34	193	172.4	210.2		191.867	18.9255	10.9266	3			88.5	85.8	108.9		94.4	12.6297	7.29178	3			34	48.25	43.1	52.55			22.125	21.45	27.225
36	242	137.7	184	96.2	235.5	143.4			36	211.1	106.8	167.6	79.8	197.6	105.5				36	211.1	167.6	197.6		192.1	22.2654	12.855	3			106.8	79.8	105.5		97.3667	15.2271	8.79135	3			36	52.775	41.9	49.4			26.7	19.95	26.375
38	247.6	153.9	191.1	93.6	237.7	135.8			38	216.7	123	174.7	77.2	199.8	97.9				38	216.7	174.7	199.8		197.067	21.133	12.2011	3			123	77.2	97.9		99.3667	22.9352	13.2416	3			38	54.175	43.675	49.95			30.75	19.3	24.475
40	240.3	135.9	195.1	94.9	241.1	139.4			40	209.4	105	178.7	78.5	203.2	101.5				40	209.4	178.7	203.2		197.1	16.2336	9.37248	3			105	78.5	101.5		95	14.3962	8.31164	3			40	52.35	44.675	50.8			26.25	19.625	25.375
42	236.1	118.1	203.1	99.8	248	132.5			42	205.2	87.2	186.7	83.4	210.1	94.6				42	205.2	186.7	210.1		200.667	12.3411	7.12515	3			87.2	83.4	94.6		88.4	5.69561	3.28836	3			42	51.3	46.675	52.525			21.8	20.85	23.65
44	239.3	116.8	205.3	88.3	257.2	121.6			44	208.4	85.9	188.9	71.9	219.3	83.7				44	208.4	188.9	219.3		205.533	15.4014	8.89201	3			85.9	71.9	83.7		80.5	7.52861	4.34665	3			44	52.1	47.225	54.825			21.475	17.975	20.925
46	247.6	93.5	191.8	89.5	246.6	156			46	216.7	62.6	175.4	73.1	208.7	118.1				46	216.7	175.4	208.7		200.267	21.9035	12.646	3			62.6	73.1	118.1		84.6	29.483	17.022	3			46	54.175	43.85	52.175			15.65	18.275	29.525
48	246.4	97.3	199	81	240.8	153.3			48	215.5	66.4	182.6	64.6	202.9	115.4				48	215.5	182.6	202.9		200.333	16.5995	9.58372	3			66.4	64.6	115.4		82.1333	28.8238	16.6414	3			48	53.875	45.65	50.725			16.6	16.15	28.85
50	248.7	109.3	213.4	79.2	260.6	134.3			50	217.8	78.4	197	62.8	222.7	96.4				50	217.8	197	222.7		212.5	13.6451	7.87803	3			78.4	62.8	96.4		79.2	16.8143	9.70773	3			50	54.45	49.25	55.675			19.6	15.7	24.1
52	247.5	96.9	205.1	77.9	260.1	121			52	216.6	66	188.7	61.5	222.2	83.1				52	216.6	188.7	222.2		209.167	17.9445	10.3602	3			66	61.5	83.1		70.2	11.3961	6.57951	3			52	54.15	47.175	55.55			16.5	15.375	20.775
54	247.8	100.9	219.5	65.2	275.3	103			54	216.9	70	203.1	48.8	237.4	65.1				54	216.9	203.1	237.4		219.133	17.2587	9.96433	3			70	48.8	65.1		61.3	11.0991	6.40807	3			54	54.225	50.775	59.35			17.5	12.2	16.275
56	238.1	91.9	231.7	77.7	277.4	105.3			56	207.2	61	215.3	61.3	239.5	67.4				56	207.2	215.3	239.5		220.667	16.8055	9.70263	3			61	61.3	67.4		63.2333	3.61156	2.08513	3			56	51.8	53.825	59.875			15.25	15.325	16.85
58	244.3	82.7	220.7	90.8	275.8	125.5			58	213.4	51.8	204.3	74.4	237.9	87.6				58	213.4	204.3	237.9		218.533	17.3782	10.0333	3			51.8	74.4	87.6		71.2667	18.1045	10.4526	3			58	53.35	51.075	59.475			12.95	18.6	21.9
60	254.6	84.8	215.5	94	285.5	117.9			60	223.7	53.9	199.1	77.6	247.6	80				60	223.7	199.1	247.6		223.467	24.2508	14.0012	3			53.9	77.6	80		70.5	14.426	8.32887	3			60	55.925	49.775	61.9			13.475	19.4	20
62	258.52	80.5	223.2	77.4	274.7	136.4			62	227.62	49.6	206.8	61	236.8	98.5				62	227.62	206.8	236.8		223.74	15.3718	8.87489	3			49.6	61	98.5		69.7	25.5846	14.7713	3			62	56.905	51.7	59.2			12.4	15.25	24.625
64	261.5	75.5	220.9	57.8	277.2	140.4			64	230.6	44.6	204.5	41.4	239.3	102.5				64	230.6	204.5	239.3		224.8	18.1105	10.4561	3			44.6	41.4	102.5		62.8333	34.3896	19.8548	3			64	57.65	51.125	59.825			11.15	10.35	25.625
66	267.2	82.1	218.9	75.6	292.9	114.8			66	236.3	51.2	202.5	59.2	255	76.9				66	236.3	202.5	255		231.267	26.6095	15.363	3			51.2	59.2	76.9		62.4333	13.1516	7.59305	3			66	59.075	50.625	63.75			12.8	14.8	19.225
68	276.3	77.4	230.9	65.3	284.1	115.6			68	245.4	46.5	214.5	48.9	246.2	77.7				68	245.4	214.5	246.2		235.367	18.0755	10.4359	3			46.5	48.9	77.7		57.7	17.362	10.024	3			68	61.35	53.625	61.55			11.625	12.225	19.425
70	274.6	80.1	236	85.3	291.4	117.9			70	243.7	49.2	219.6	68.9	253.5	80				70	243.7	219.6	253.5		238.933	17.4454	10.0721	3			49.2	68.9	80		66.0333	15.5988	9.00599	3			70	60.925	54.9	63.375			12.3	17.225	20
72	267.5	92.1	229.3	72.7	307.9	95.6			72	236.6	61.2	212.9	56.3	270	57.7				72	236.6	212.9	270		239.833	28.687	16.5624	3			61.2	56.3	57.7		58.4	2.52389	1.45717	3			72	59.15	53.225	67.5			15.3	14.075	14.425
74	269	99	229.6	49	298.1	84.7			74	238.1	68.1	213.2	32.6	260.2	46.8				74	238.1	213.2	260.2		237.167	23.5139	13.5758	3			68.1	32.6	46.8		49.1667	17.8679	10.3161	3			74	59.525	53.3	65.05			17.025	8.15	11.7
76	272.1	84	239.9	63.4	291.7	103.8			76	241.2	53.1	223.5	47	253.8	65.9				76	241.2	223.5	253.8		239.5	15.2214	8.78806	3			53.1	47	65.9		55.3333	9.6459	5.56906	3			76	60.3	55.875	63.45			13.275	11.75	16.475
78	269.8	71.4	237.8	77.3	279.7	106.7			78	238.9	40.5	221.4	60.9	241.8	68.8				78	238.9	221.4	241.8		234.033	11.0365	6.3719	3			40.5	60.9	68.8		56.7333	14.6029	8.43096	3			78	59.725	55.35	60.45			10.125	15.225	17.2
80	264.3	68.5	234.5	71.6	272.8	85.1			80	233.4	37.6	218.1	55.2	234.9	47.2				80	233.4	218.1	234.9		228.8	9.29677	5.36749	3			37.6	55.2	47.2		46.6667	8.81211	5.08768	3			80	58.35	54.525	58.725			9.4	13.8	11.8
82	275.9	71.1	244.4	71.2	284.9	82.8			82	245	40.2	228	54.8	247	44.9				82	245	228	247		240	10.4403	6.02771	3			40.2	54.8	44.9		46.6333	7.45274	4.30284	3			82	61.25	57	61.75			10.05	13.7	11.225
84	297.2	77.2	240.7	65.1	294.6	88			84	266.3	46.3	224.3	48.7	256.7	50.1				84	266.3	224.3	256.7		249.1	22.0073	12.7059	3			46.3	48.7	50.1		48.3667	1.9218	1.10955	3			84	66.575	56.075	64.175			11.575	12.175	12.525
86	290.7	68.6	237.5	53.7	308.6	78.9			86	259.8	37.7	221.1	37.3	270.7	41				86	259.8	221.1	270.7		250.533	26.0661	15.0493	3			37.7	37.3	41		38.6667	2.0306	1.17237	3			86	64.95	55.275	67.675			9.425	9.325	10.25
88	279.3	58.4	256.5	56.3	300.5	98.4			88	248.4	27.5	240.1	39.9	262.6	60.5				88	248.4	240.1	262.6		250.367	11.3782	6.5692	3			27.5	39.9	60.5		42.6333	16.6689	9.62381	3			88	62.1	60.025	65.65			6.875	9.975	15.125
90	284.6	67.1	263.2	64.9	285.3	97.8			90	253.7	36.2	246.8	48.5	247.4	59.9				90	253.7	246.8	247.4		249.3	3.8223	2.20681	3			36.2	48.5	59.9		48.2	11.8528	6.84324	3			90	63.425	61.7	61.85			9.05	12.125	14.975
92	289.6	80.5	244.4	57.5	296.3	80.5			92	258.7	49.6	228	41.1	258.4	42.6				92	258.7	228	258.4		248.367	17.6387	10.1837	3			49.6	41.1	42.6		44.4333	4.53689	2.61937	3			92	64.675	57	64.6			12.4	10.275	10.65
94	289.9	71.2	239.5	58.8	308	88.9			94	259	40.3	223.1	42.4	270.1	51				94	259	223.1	270.1		250.733	24.5663	14.1834	3			40.3	42.4	51		44.5667	5.66951	3.27329	3			94	64.75	55.775	67.525			10.075	10.6	12.75
96	284	69	252.3	65	302.8	91.2			96	253.1	38.1	235.9	48.6	264.9	53.3				96	253.1	235.9	264.9		251.3	14.5836	8.41982	3			38.1	48.6	53.3		46.6667	7.78224	4.49308	3			96	63.275	58.975	66.225			9.525	12.15	13.325
98	272	75.2	250	67.3	306.5	90.1			98	241.1	44.3	233.6	50.9	268.6	52.2				98	241.1	233.6	268.6		247.767	18.4278	10.6393	3			44.3	50.9	52.2		49.1333	4.23596	2.44563	3			98	60.275	58.4	67.15			11.075	12.725	13.05
100	273.8	81.4	250.8	72.6	306.2	87			100	242.9	50.5	234.4	56.2	268.3	49.1				100	242.9	234.4	268.3		248.533	17.6381	10.1834	3			50.5	56.2	49.1		51.9333	3.76076	2.17128	3			100	60.725	58.6	67.075			12.625	14.05	12.275
102	287.5	95.6	264.6	80.2	317.4	87			102	256.6	64.7	248.2	63.8	279.5	49.1				102	256.6	248.2	279.5		261.433	16.2001	9.35313	3			64.7	63.8	49.1		59.2	8.75842	5.05668	3			102	64.15	62.05	69.875			16.175	15.95	12.275
104	285	86.6	273.3	73.6	318.7	90.1			104	254.1	55.7	256.9	57.2	280.8	52.2				104	254.1	256.9	280.8		263.933	14.6739	8.47198	3			55.7	57.2	52.2		55.0333	2.5658	1.48137	3			104	63.525	64.225	70.2			13.925	14.3	13.05
106	286.8	66	254.1	49.9	311.8	94.1			106	255.9	35.1	237.7	33.5	273.9	56.2				106	255.9	237.7	273.9		255.833	18.1001	10.4501	3			35.1	33.5	56.2		41.6	12.6693	7.3146	3			106	63.975	59.425	68.475			8.775	8.375	14.05
108	288.3	66.3	260.5	35.2	314.2	99.9			108	257.4	35.4	244.1	18.8	276.3	62				108	257.4	244.1	276.3		259.267	16.181	9.34208	3			35.4	18.8	62		38.7333	21.792	12.5816	3			108	64.35	61.025	69.075			8.85	4.7	15.5
110	296.6	83.2	255.4	43.7	304.8	106.4			110	265.7	52.3	239	27.3	266.9	68.5				110	265.7	239	266.9		257.2	15.7731	9.10659	3			52.3	27.3	68.5		49.3667	20.756	11.9835	3			110	66.425	59.75	66.725			13.075	6.825	17.125
112	282	77.1	244	47.8	301.9	98.6			112	251.1	46.2	227.6	31.4	264	60.7				112	251.1	227.6	264		247.567	18.4554	10.6553	3			46.2	31.4	60.7		46.1	14.6503	8.45833	3			112	62.775	56.9	66			11.55	7.85	15.175
114	284.8	67.4	252.3	40.9	294.5	85.3			114	253.9	36.5	235.9	24.5	256.6	47.4				114	253.9	235.9	256.6		248.8	11.253	6.49692	3			36.5	24.5	47.4		36.1333	11.4544	6.6132	3			114	63.475	58.975	64.15			9.125	6.125	11.85
116	302.4	78.1	246.3	49.6	293.5	84.6			116	271.5	47.2	229.9	33.2	255.6	46.7				116	271.5	229.9	255.6		252.333	20.9915	12.1195	3			47.2	33.2	46.7		42.3667	7.9425	4.58561	3			116	67.875	57.475	63.9			11.8	8.3	11.675
	110mmHg		85mmHg
	400 HU im Epi		426 HU im Falcon
															erste Werte für Fit weggelassen				YMAX1	160.9	141.3	141		147.733	11.4037	6.5839	3
																			K1	0.02641	0.01004	0.01932		0.01859	0.00820938	0.00473969	3
																			YMAX2	107	148.6	147.4		134.333	23.679	13.6711	3
																			K2	0.4086	0.08525	0.1138		0.20255	0.179015	0.103354	3
																			Halflife_1	26.25	69.07	35.88		43.7333	22.4643	12.9698	3
																			Halflife_2	1.696	8.13	6.092		5.306	3.28823	1.89846	3
																			tau1	37.8644	99.6016	51.7598		63.0753	32.3867	18.6985	3
																			tau2	2.44738	11.7302	8.78735		7.65498	4.74388	2.73888	3
															erste Werte für Fit weggelassen				YMAX	244.7	232.2	260.2		245.7	14.0268	8.09835	3		SPAN	185	139.3	176		166.767	24.2087	13.9769	3
																			K	0.06646	0.04729	0.05512		0.05629	0.00963841	0.00556474	3		K	0.03963	0.0401	0.03381		0.0378467	0.00350375	0.00202289	3
																			HalfLife	10.43	14.66	12.57		12.5533	2.11505	1.22112	3		PLATEAU	37.95	39.79	45.7		41.1467	4.0492	2.33781	3
																			tau	15.0466	21.1461	18.1422		18.1117	3.04985	1.76083	3		HalfLife	17.49	17.28	20.5		18.4233	1.80151	1.0401	3
																													tau	25.2334	24.9377	29.577		26.5827	2.59739	1.4996	3

## Sheet: DMSO-15% 5mLmin
	29102015	29102015	29102015	29102015	29102015	29102015	13112015	13112015		Baseline		29102015	29102015	29102015	29102015	29102015	29102015	13112015	13112015		Baseline subtrahiert			29102015	29102015	29102015	13112015		MW	SD	SEM	N	Baseline subtrahiert		29102015	29102015	29102015	13112015		MW	SD	SEM	N
Time	FK_H1_In_DMSO	FK_H1_Out-DMSO	FK_H2_In_DMSO	FK_H2_Out_DMSO	FK_H3_In_DMSO	FK_H3_Out-DMSO	FK_H2_In_DMSO	FK_H2_Out-DMSO		subtrahiert	Time	FK_H1_In_DMSO	FK_H1_Out-DMSO	FK_H2_In_DMSO	FK_H2_Out_DMSO	FK_H3_In_DMSO	FK_H3_Out-DMSO	FK_H2_In_DMSO	FK_H2_Out-DMSO		und aligned wash in			FK_H1_In_DMSO	FK_H2_In_DMSO	FK_H3_In_DMSO	FK_H2_In_DMSO						und aligned wash out		FK_H1_Out-DMSO	FK_H2_Out_DMSO	FK_H3_Out-DMSO	FK_H2_Out-DMSO
2	12.5	322.1	50	374.4	32.6	281.9	32.9	415.6			2	0	309.6	0	324.4	0	249.3	0	382.7				2	0	2.3	18.7			7	10.1975	5.88756	3			309.6	324.4	249.3	382.7		316.5	54.7975	27.3988	4
4	42	330.4	52.3	367.2	51.3	268.7	57	413.6			4	29.5	317.9	2.3	317.2	18.7	236.1	24.1	380.7				4	29.5	26.9	25	0		20.35	13.6915	6.84574	4			317.9	317.2	236.1	380.7		312.975	59.2693	29.6346	4
6	78.4	333.5	76.9	342.8	57.6	258.1	115.9	413.9			6	65.9	321	26.9	292.8	25	225.5	83	381				6	65.9	44.3	39.6	24.1		43.475	17.2624	8.63118	4			321	292.8	225.5	381		305.075	64.5525	32.2762	4
8	107.8	329.7	94.3	314.1	72.2	220.4	210.7	421.7			8	95.3	317.2	44.3	264.1	39.6	187.8	177.8	388.8				8	95.3	70.6	80.4	83		82.325	10.1651	5.08255	4			317.2	264.1	187.8	388.8		289.475	84.8839	42.4419	4
10	141.8	266.8	120.6	291	113	223.2	271.8	418.7			10	129.3	254.3	70.6	241	80.4	190.6	238.9	385.8				10	129.3	124	120.8	177.8		137.975	26.7804	13.3902	4			254.3	241	190.6	385.8		267.925	83.2351	41.6176	4
12	198.3	231.4	174	271.4	153.4	217.2	259.2	412.9			12	185.8	218.9	124	221.4	120.8	184.6	226.3	380				12	185.8	167	149.3	238.9		185.25	38.7474	19.3737	4			218.9	221.4	184.6	380		251.225	87.4763	43.7382	4
14	228.4	203.9	217	237	181.9	211.8	284.6	405.2			14	215.9	191.4	167	187	149.3	179.2	251.7	372.3				14	215.9	245.3	174.2	226.3		215.425	30.0583	15.0292	4			191.4	187	179.2	372.3		232.475	93.3531	46.6765	4
16	250.5	180.1	295.3	231.4	206.8	197.6	306.1	389.5			16	238	167.6	245.3	181.4	174.2	165	273.2	356.6				16	238	259.9	188.4	251.7		234.5	32.0336	16.0168	4			167.6	181.4	165	356.6		217.65	92.9125	46.4562	4
18	274.2	156.1	309.9	207.2	221	164.3	323.2	333.9			18	261.7	143.6	259.9	157.2	188.4	131.7	290.3	301				18	261.7	241.3	219	273.2		248.8	23.8472	11.9236	4			143.6	157.2	131.7	301		183.375	79.1057	39.5528	4
20	302.2	151.6	291.3	173.9	251.6	179.6	345.9	274.6			20	289.7	139.1	241.3	123.9	219	147	313	241.7				20	289.7	259.5	247.4	290.3		271.725	21.674	10.837	4			139.1	123.9	147	241.7		162.925	53.3844	26.6922	4
22	310.3	149.6	309.5	148.7	280	165.4	355.8	241.8			22	297.8	137.1	259.5	98.7	247.4	132.8	322.9	208.9				22	297.8	281.7	273.1	313		291.4	17.6682	8.83412	4			137.1	98.7	132.8	208.9		144.375	46.3199	23.1599	4
24	313.9	140.3	331.7	127.4	305.7	161.9	319.9	201			24	301.4	127.8	281.7	77.4	273.1	129.3	287	168.1				24	301.4	294.6	299.1	322.9		304.5	12.5876	6.29378	4			127.8	77.4	129.3	168.1		125.65	37.1843	18.5921	4
26	310.2	125.3	344.6	120.5	331.7	151.9	360.5	180.1			26	297.7	112.8	294.6	70.5	299.1	119.3	327.6	147.2				26	297.7	308.8	310.5	287		301	10.9237	5.46184	4			112.8	70.5	119.3	147.2		112.45	31.6986	15.8493	4
28	315	121.7	358.8	108	343.1	147.6	382.1	166.3			28	302.5	109.2	308.8	58	310.5	115	349.2	133.4				28	302.5	314.1	315.1	327.6		314.825	10.2585	5.12923	4			109.2	58	115	133.4		103.9	32.2922	16.1461	4
30	331.5	120.5	364.1	99.3	347.7	150.1	375.5	152			30	319	108	314.1	49.3	315.1	117.5	342.6	119.1				30	319	303.9	320.4	349.2		323.125	18.9204	9.46021	4			108	49.3	117.5	119.1		98.475	33.1474	16.5737	4
32	329.8	116.9	353.9	78	353	147.2	373.5	140.4			32	317.3	104.4	303.9	28	320.4	114.6	340.6	107.5				32	317.3	303.1	324.4	342.6		321.85	16.4249	8.21244	4			104.4	28	114.6	107.5		88.625	40.6416	20.3208	4
34	321.7	117.7	353.1	58.5	357	145	378.6	102.6			34	309.2	105.2	303.1	8.5	324.4	112.4	345.7	69.7				34	309.2	314.6	333.9	340.6		324.575	15.0516	7.52578	4			105.2	8.5	112.4	69.7		73.95	47.4578	23.7289	4
36	327.3	123.1	364.6	72.1	366.5	142.2	397.3	68.5			36	314.8	110.6	314.6	22.1	333.9	109.6	364.4	35.6				36	314.8	335.6	355.7	345.7		337.95	17.4792	8.73961	4			110.6	22.1	109.6	35.6		69.475	47.2341	23.6171	4
38	331.8	122.2	385.6	73.9	388.3	139.4	395.9	81.2			38	319.3	109.7	335.6	23.9	355.7	106.8	363	48.3				38	319.3	327.8	350.2	364.4		340.425	20.6237	10.3118	4			109.7	23.9	106.8	48.3		72.175	42.8467	21.4233	4
40	327.4	112.8	377.8	77.2	382.8	140.3	395.2	105.4			40	314.9	100.3	327.8	27.2	350.2	107.7	362.3	72.5				40	314.9	318.6	324.5	363		330.25	22.1884	11.0942	4			100.3	27.2	107.7	72.5		76.925	36.4493	18.2246	4
42	337	97.2	368.6	78	357.1	122.6	411.2	68.7			42	324.5	84.7	318.6	28	324.5	90	378.3	35.8				42	324.5	328.9	319.5	362.3		333.8	19.3842	9.69209	4			84.7	28	90	35.8		59.625	32.2447	16.1224	4
44	343	99.2	378.9	67.7	352.1	107.6	415.9	49.7			44	330.5	86.7	328.9	17.7	319.5	75	383	16.8				44	330.5	333	335.4	378.3		344.3	22.7548	11.3774	4			86.7	17.7	75	16.8		49.05	37.0307	18.5153	4
46	341.4	100.7	383	56.2	368	113.3	393.3	54.8			46	328.9	88.2	333	6.2	335.4	80.7	360.4	21.9				46	328.9	339.6	359.6	383		352.775	23.8308	11.9154	4			88.2	6.2	80.7	21.9		49.25	41.2615	20.6307	4
48	324.9	107.4	389.6	49.2	392.2	124	399.5	64.9			48	312.4	94.9	339.6	-0.8	359.6	91.4	366.6	32				48	312.4	341.3	367.1	360.4		345.3	24.5062	12.2531	4			94.9	-0.8	91.4	32		54.375	46.7548	23.3774	4
50	311.2	81.9	391.3	47.1	399.7	109.7	413.5	74.7			50	298.7	69.4	341.3	-2.9	367.1	77.1	380.6	41.8				50	298.7	327.4	359.7	366.6		338.1	31.3351	15.6675	4			69.4	-2.9	77.1	41.8		46.35	36.1623	18.0811	4
52	335.5	77.7	377.4	52.6	392.3	70.4	406	68.2			52	323	65.2	327.4	2.6	359.7	37.8	373.1	35.3				52	323	339.6	379.2	380.6		355.6	28.8717	14.4358	4			65.2	2.6	37.8	35.3		35.225	25.6224	12.8112	4
54	350.2	90.8	389.6	56.2	411.8	61.4	410.4	64.7			54	337.7	78.3	339.6	6.2	379.2	28.8	377.5	31.8				54	337.7	343.1	368.1	373.1		355.5	17.6929	8.84647	4			78.3	6.2	28.8	31.8		36.275	30.2573	15.1286	4
56	346.1	116.1	393.1	55.8	400.7	88.5	409.8	54.6			56	333.6	103.6	343.1	5.8	368.1	55.9	376.9	21.7				56	333.6	342	342.8	377.5		348.975	19.4666	9.73331	4			103.6	5.8	55.9	21.7		46.75	43.2822	21.6411	4
58	339.1	114.5	392	53.2	375.4	96.6	403.9	32.4			58	326.6	102	342	3.2	342.8	64	371	-0.5				58	326.6	353	341.2	376.9		349.425	21.2625	10.6313	4			102	3.2	64	-0.5		42.175	49.6507	24.8253	4
60	337.3	110	403	59.6	373.8	87.9	416.6	34			60	324.8	97.5	353	9.6	341.2	55.3	383.7	1.1				60	324.8	342.9	340.4	371		344.775	19.2302	9.61512	4			97.5	9.6	55.3	1.1		40.875	44.6268	22.3134	4
62	346	91.5	392.9	49.2	373	76	409.7	56.8			62	333.5	79	342.9	-0.8	340.4	43.4	376.8	23.9				62	333.5	338.2	346	383.7		350.35	22.8232	11.4116	4			79	-0.8	43.4	23.9		36.375	33.6841	16.842	4
64	348.2	83.6	388.2	47.4	378.6	88.8	412.1	57.5			64	335.7	71.1	338.2	-2.6	346	56.2	379.2	24.6				64	335.7	338.9	344	376.8		348.85	18.9442	9.47211	4			71.1	-2.6	56.2	24.6		37.325	32.929	16.4645	4
66	342.8	89.7	388.9	56.8	376.6	90.9	431.9	47.5			66	330.3	77.2	338.9	6.8	344	58.3	399	14.6				66	330.3	344.9	353.2	379.2		351.9	20.5145	10.2573	4			77.2	6.8	58.3	14.6		39.225	33.979	16.9895	4
68	349.6	97.5	394.9	53.2	385.8	76.3	411.6	49.2			68	337.1	85	344.9	3.2	353.2	43.7	378.7	16.3				68	337.1	357.4	392.7	399		371.55	29.3703	14.6852	4			85	3.2	43.7	16.3		37.05	36.147	18.0735	4
70	343.2	93.8	407.4	47.5	425.3	62.7	411.8	47.5			70	330.7	81.3	357.4	-2.5	392.7	30.1	378.9	14.6				70	330.7	349.9	399	378.7		364.575	30.2626	15.1313	4			81.3	-2.5	30.1	14.6		30.875	36.1573	18.0786	4
72	337.8	63.9	399.9	43	431.6	75.7	434.4	41.4			72	325.3	51.4	349.9	-7	399	43.1	401.5	8.5				72	325.3	342.3	357	378.9		350.875	22.7342	11.3671	4			51.4	-7	43.1	8.5		24	27.7898	13.8949	4
74	349.8	60.2	392.3	51.1	389.6	96	422.3	56.8			74	337.3	47.7	342.3	1.1	357	63.4	389.4	23.9				74	337.3	341	348.9	401.5		357.175	29.9434	14.9717	4			47.7	1.1	63.4	23.9		34.025	27.3036	13.6518	4
76	355.1	67.9	391	57.4	381.5	92.5	411.1	83.9			76	342.6	55.4	341	7.4	348.9	59.9	378.2	51				76	342.6	347.2	349.6	389.4		357.2	21.6623	10.8311	4			55.4	7.4	59.9	51		43.425	24.29	12.145	4
78	358.5	76.4	397.2	53.9	382.2	90	420.8	72.5			78	346	63.9	347.2	3.9	349.6	57.4	387.9	39.6				78	346	348.3	334.9	378.2		351.85	18.5153	9.25765	4			63.9	3.9	57.4	39.6		41.2	26.9046	13.4523	4
80	348.9	67.7	398.3	45.5	367.5	86.3	415.1	65.5			80	336.4	55.2	348.3	-4.5	334.9	53.7	382.2	32.6				80	336.4	352.4	345.7	387.9		355.6	22.5106	11.2553	4			55.2	-4.5	53.7	32.6		34.25	27.8178	13.9089	4
82	340.6	57.5	402.4	46.6	378.3	78.8	418.6	70.7			82	328.1	45	352.4	-3.4	345.7	46.2	385.7	37.8				82	328.1	357.6	383.6	382.2		362.875	26.0775	13.0387	4			45	-3.4	46.2	37.8		31.4	23.4947	11.7473	4
84	346.1	65.3	407.6	62.4	416.2	92.6	406.1	40.3			84	333.6	52.8	357.6	12.4	383.6	60	373.2	7.4				84	333.6	351.7	386.4	385.7		364.35	26.1254	13.0627	4			52.8	12.4	60	7.4		33.15	27.0843	13.5421	4
86	344.8	64	401.7	59.4	419	95.7	399.6	34.5			86	332.3	51.5	351.7	9.4	386.4	63.1	366.7	1.6				86	332.3	355.9	381.2	373.2		360.65	21.6494	10.8247	4			51.5	9.4	63.1	1.6		31.4	30.4463	15.2232	4
88	340.8	59.5	405.9	69.3	413.8	91.4	408.1	45.7			88	328.3	47	355.9	19.3	381.2	58.8	375.2	12.8				88	328.3	354.1	368.6	366.7		354.425	18.5672	9.28362	4			47	19.3	58.8	12.8		34.475	21.9747	10.9874	4
90	347.5	70.4	404.1	71.3	401.2	82.7	394.9	20			90	335	57.9	354.1	21.3	368.6	50.1	362	-12.9				90	335	356.1	360	375.2		356.575	16.5764	8.28818	4			57.9	21.3	50.1	-12.9		29.1	32.121	16.0605	4
92	350.2	75.2	406.1	61.9	392.6	78.1	397.4	16.3			92	337.7	62.7	356.1	11.9	360	45.5	364.5	-16.6				92	337.7	365.7	369.5	362		358.725	14.3472	7.17361	4			62.7	11.9	45.5	-16.6		25.875	35.3112	17.6556	4
94	356.9	64.6	415.7	61.5	402.1	78.5	401	40.7			94	344.4	52.1	365.7	11.5	369.5	45.9	368.1	7.8				94	344.4	349.5	379.3	364.5		359.425	15.7589	7.87944	4			52.1	11.5	45.9	7.8		29.325	22.9092	11.4546	4
96	363	54.5	399.5	50.7	411.9	72.7	408.4	56			96	350.5	42	349.5	0.7	379.3	40.1	375.5	23.1				96	350.5	348.9	380.1	368.1		361.9	14.9292	7.46458	4			42	0.7	40.1	23.1		26.475	19.1695	9.58474	4
98	349.8	64	398.9	44.1	412.7	64.2	410	47.6			98	337.3	51.5	348.9	-5.9	380.1	31.6	377.1	14.7				98	337.3	352.3	326.3	375.5		347.85	21.2919	10.6459	4			51.5	-5.9	31.6	14.7		22.975	24.4289	12.2144	4
100	338	86.3	402.3	56.1	358.9	57.8	411.3	54.2			100	325.5	73.8	352.3	6.1	326.3	25.2	378.4	21.3				100	325.5	347.3	335.3	377.1		346.3	22.3851	11.1926	4			73.8	6.1	25.2	21.3		31.6	29.3152	14.6576	4
102	346.1	79.5	397.3	61.9	367.9	87.9	408.5	73.1			102	333.6	67	347.3	11.9	335.3	55.3	375.6	40.2				102	333.6	366	370.6	378.4		362.15	19.7095	9.85474	4			67	11.9	55.3	40.2		43.6	23.8111	11.9055	4
104	355	87.3	416	56.4	403.2	106.2	405.8	77.6			104	342.5	74.8	366	6.4	370.6	73.6	372.9	44.7				104	342.5	384.9	372.9	375.6		368.975	18.3832	9.19161	4			74.8	6.4	73.6	44.7		49.875	32.1506	16.0753	4
106	357.4	89.9	434.9	40	405.5	80.2	407.1	65.5			106	344.9	77.4	384.9	-10	372.9	47.6	374.2	32.6				106	344.9	370.7	371.5	372.9		365	13.4308	6.71541	4			77.4	-10	47.6	32.6		36.9	36.3907	18.1953	4
108	348.8	65.4	420.7	35.9	404.1	65.7	401.6	65.6			108	336.3	52.9	370.7	-14.1	371.5	33.1	368.7	32.7				108	336.3	374.4	385.3	374.2		367.55	21.4691	10.7346	4			52.9	-14.1	33.1	32.7		26.15	28.4419	14.221	4
110	348.9	62.6	424.4	59.5	417.9	76.3	405.1	55.3			110	336.4	50.1	374.4	9.5	385.3	43.7	372.2	22.4				110	336.4	372.6	388.1	368.7		366.45	21.7149	10.8574	4			50.1	9.5	43.7	22.4		31.425	18.8112	9.40562	4
112	358.5	66.3	422.6	73.7	420.7	68.8	413.8	33.9			112	346	53.8	372.6	23.7	388.1	36.2	380.9	1				112	346	357.9	374.7	372.2		362.7	13.3689	6.68443	4			53.8	23.7	36.2	1		28.675	22.2002	11.1001	4
114	362.4	61.9	407.9	65.6	407.3	59.9	433.9	42.5			114	349.9	49.4	357.9	15.6	374.7	27.3	401	9.6				114	349.9	373.2	382.6	380.9		371.65	15.0657	7.53287	4			49.4	15.6	27.3	9.6		25.475	17.562	8.78098	4
116	365.5	55.7	423.2	62.5	415.2	65.2	443.8	42.9			116	353	43.2	373.2	12.5	382.6	32.6	410.9	10				116	353			401		377	33.9411	24	2			43.2	12.5	32.6	10		24.575	16.0159	8.00795	4
	445 HU im Epi						440,2 HU
			65mm Hg		68mmHg
																				erste Werte für Fit weggelassen			YMAX	334.6	353.4	368.6	377.8		358.6	18.9004	9.45022	4		SPAN	219.9	347.8	209.1	415.6		298.1	100.52	50.2598	4
																							K	0.1019	0.08465	0.07097	0.09085		0.0870925	0.0129007	0.00645033	4		K	0.07651	0.06805	0.03877	0.08024		0.0658925	0.0187871	0.00939356	4
																							HalfLife	6.799	8.188	9.767	7.629		8.09575	1.2518	0.6259	4		PLATEAU	65.24	-2.327	39.88	13.91		29.1758	29.6686	14.8343	4
																																		HalfLife	9.06	10.19	17.88	8.638		11.442	4.34172	2.17086	4
																																		tau	13.0702	14.6951	25.7931	12.4626		16.5053	6.26323	3.13162	4
																							tau	9.81354	11.8133	14.0905	11.0072		11.6811	1.80411	0.902057	4

## Sheet: DMSO-15% 10mLmin
	5112015	5112015	5112015	5112015	13112015	13112015		Baseline subtrahiert		5112015	5112015	5112015	5112015	13112015	13112015		Baseline subtrahiert			5112015	5112015	13112015		MW	SD	SEM	N	Baseline subtrahiert		5112015	5112015	13112015		MW	SD	SEM	N
Time	FK_H2_In_DMSO	FK_H2_Out_DMSO	FK_H3_In_DMSO	FK_H3_Out-DMSO	FK_H1_In_DMSO	FK_H1_Out_DMSO				FK_H2_In_DMSO	FK_H2_Out_DMSO	FK_H3_In_DMSO	FK_H3_Out-DMSO	FK_H1_In_DMSO	FK_H1_Out_DMSO		und aligned wash in			FK_H2_In_DMSO	FK_H3_In_DMSO	FK_H1_In_DMSO						und aligned wash out		FK_H2_Out_DMSO	FK_H3_Out-DMSO	FK_H1_Out_DMSO
2	25.4	391.1	6.9	399.9	7.5	376.8			2	0	365.7	0	393	0	369.3				2	0		4.9		2.45	3.46482	2.45	2		2	365.7	393			379.35	19.304	13.65	2
4	43.2	429.9	62	420.9	10.3	388.7			4	17.8	404.5	55.1	414	2.8	381.2				4	17.8	0	22.9		13.5667	12.0226	6.94126	3		4	404.5	414			409.25	6.71751	4.75	2
6	61.3	389.4	126.3	405	12.4	380.1			6	35.9	364	119.4	398.1	4.9	372.6				6	35.9	55.1	54.6		48.5333	10.9436	6.31832	3		6	364	398.1			381.05	24.1123	17.05	2
8	119.5	457.6	180.5	377.8	30.4	329.3			8	94.1	432.2	173.6	370.9	22.9	321.8				8	94.1	119.4	105.5		106.333	12.6706	7.31536	3		8	432.2	370.9	369.3		390.8	35.8624	20.7052	3
10	183.7	415.4	225	360.2	62.1	298.8			10	158.3	390	218.1	353.3	54.6	291.3				10	158.3	173.6	178.8		170.233	10.6566	6.1526	3		10	390	353.3	381.2		374.833	19.1605	11.0623	3
12	227.2	385.2	283.4	321.9	113	262.7			12	201.8	359.8	276.5	315	105.5	255.2				12	201.8	218.1	244.2		221.367	21.3879	12.3483	3		12	359.8	315	372.6		349.133	30.2452	17.4621	3
14	243.1	340	319.8	295.2	186.3	269.3			14	217.7	314.6	312.9	288.3	178.8	261.8				14	217.7	276.5	293.5		262.567	39.7745	22.9638	3		14	314.6	288.3	321.8		308.233	17.6342	10.1811	3
16	274.6	303.6	326.1	277.4	251.7	235.8			16	249.2	278.2	319.2	270.5	244.2	228.3				16	249.2	312.9	322.3		294.8	39.7695	22.9609	3		16	278.2	270.5	291.3		280	10.5162	6.07152	3
18	300.2	283.3	369.6	263.4	301	200.3			18	274.8	257.9	362.7	256.5	293.5	192.8				18	274.8	319.2	353.2		315.733	39.3148	22.6984	3		18	257.9	256.5	255.2		256.533	1.35031	0.779601	3
20	315.1	249.5	391	250.4	329.8	202.4			20	289.7	224.1	384.1	243.5	322.3	194.9				20	289.7	362.7	362.2		338.2	42.003	24.2504	3		20	224.1	243.5	261.8		243.133	18.8527	10.8846	3
22	334.2	219	346.3	245.2	360.7	187.9			22	308.8	193.6	339.4	238.3	353.2	180.4				22	308.8	384.1	382.6		358.5	43.048	24.8538	3		22	193.6	238.3	228.3		220.067	23.4598	13.5445	3
24	354.7	222.7	357.7	225.7	369.7	172.9			24	329.3	197.3	350.8	218.8	362.2	165.4				24	329.3	339.4	364.5		344.4	18.1248	10.4644	3		24	197.3	218.8	192.8		202.967	13.8954	8.02254	3
26	363.1	222.8	400.2	213.5	390.1	160.3			26	337.7	197.4	393.3	206.6	382.6	152.8				26	337.7	350.8	346.4		344.967	6.66658	3.84895	3		26	197.4	206.6	194.9		199.633	6.16144	3.55731	3
28	357.2	209.4	401.1	197	372	156.1			28	331.8	184	394.2	190.1	364.5	148.6				28	331.8	393.3	347.4		357.5	31.9698	18.4578	3		28	184	190.1	180.4		184.833	4.9034	2.83098	3
30	366.9	198	377.9	179.4	353.9	159.5			30	341.5	172.6	371	172.5	346.4	152				30	341.5	394.2	355.8		363.833	27.253	15.7345	3		30	172.6	172.5	165.4		170.167	4.12836	2.38351	3
32	367.3	199.7	339.2	182.3	354.9	141.8			32	341.9	174.3	332.3	175.4	347.4	134.3				32	341.9	371	363		358.633	15.0334	8.67954	3		32	174.3	175.4	152.8		167.5	12.7424	7.35686	3
34	380.2	185.3	363.8	169.8	363.3	132.8			34	354.8	159.9	356.9	162.9	355.8	125.3				34	354.8	332.3	350.7		345.933	11.9835	6.91865	3		34	159.9	162.9	148.6		157.133	7.54078	4.35367	3
36	380.4	162.2	403.8	155.2	370.5	131.5			36	355	136.8	396.9	148.3	363	124				36	355	356.9	358.6		356.833	1.80093	1.03976	3		36	136.8	148.3	152		145.7	7.92654	4.57639	3
38	375.5	157.2	393.2	151.2	358.2	112.6			38	350.1	131.8	386.3	144.3	350.7	105.1				38	350.1	396.9	371.7		372.9	23.4231	13.5233	3		38	131.8	144.3	134.3		136.8	6.61438	3.81881	3
40	399.3	163.2	393	135.9	366.1	107.6			40	373.9	137.8	386.1	129	358.6	100.1				40	373.9	386.3	373.6		377.933	7.2473	4.18423	3		40	137.8	129	125.3		130.7	6.42106	3.7072	3
42	406	161.2	393	127.4	379.2	110.9			42	380.6	135.8	386.1	120.5	371.7	103.4				42	380.6	386.1	363.6		376.767	11.7296	6.77208	3		42	135.8	120.5	124		126.767	8.01644	4.62829	3
44	386.8	124.3	391.9	119	381.1	114.2			44	361.4	98.9	385	112.1	373.6	106.7				44	361.4	386.1	358.6		368.7	15.1337	8.73747	3		44	98.9	112.1	105.1		105.367	6.60404	3.81284	3
46	391	120.2	384.4	111.6	371.1	121.1			46	365.6	94.8	377.5	104.7	363.6	113.6				46	365.6	385	374.9		375.167	9.70275	5.60188	3		46	94.8	104.7	100.1		99.8667	4.95412	2.86026	3
48	394.2	131.6	395.5	123.5	366.1	113.8			48	368.8	106.2	388.6	116.6	358.6	106.3				48	368.8	377.5	358.2		368.167	9.66557	5.58042	3		48	106.2	116.6	103.4		108.733	6.95509	4.01553	3
50	405.1	128	399	114.9	382.4	114			50	379.7	102.6	392.1	108	374.9	106.5				50	379.7	388.6	367		378.433	10.8556	6.26746	3		50	102.6	108	106.7		105.767	2.81839	1.6272	3
52	406.4	135.5	404.7	105	365.7	94.4			52	381	110.1	397.8	98.1	358.2	86.9				52	381	392.1	369.7		380.933	11.2001	6.46641	3		52	110.1	98.1	113.6		107.267	8.12917	4.69338	3
54	405.2	131	405.6	99.7	374.5	85.1			54	379.8	105.6	398.7	92.8	367	77.6				54	379.8	397.8	374.4		384	12.2523	7.0739	3		54	105.6	92.8	106.3		101.567	7.60022	4.38799	3
56	401.2	119.8	407.8	92.1	377.2	88			56	375.8	94.4	400.9	85.2	369.7	80.5				56	375.8	398.7	371.3		381.933	14.6936	8.48338	3		56	94.4	85.2	106.5		95.3667	10.6829	6.16775	3
58	400.1	120.5	414	101	381.9	78.2			58	374.7	95.1	407.1	94.1	374.4	70.7				58	374.7	400.9	390.6		388.733	13.1994	7.62066	3		58	95.1	94.1	86.9		92.0333	4.47363	2.58285	3
60	399.8	117.8	411.6	97.2	378.8	82.2			60	374.4	92.4	404.7	90.3	371.3	74.7				60	374.4	407.1	384.9		388.8	16.6952	9.63898	3		60	92.4	90.3	77.6		86.7667	8.0077	4.62325	3
62	405.3	117.6	416.3	87.5	398.1	86.8			62	379.9	92.2	409.4	80.6	390.6	79.3				62	379.9	404.7	383		389.2	13.5126	7.8015	3		62	92.2	80.6	80.5		84.4333	6.72632	3.88344	3
64	412.1	116.7	406.4	99.6	392.4	80.7			64	386.7	91.3	399.5	92.7	384.9	73.2				64	386.7	409.4	394.9		397	11.4948	6.63652	3		64	91.3	92.7	70.7		84.9	12.3175	7.11149	3
66	394.7	105.8	395.2	96.4	390.5	90.1			66	369.3	80.4	388.3	89.5	383	82.6				66	369.3	399.5	422.5		397.1	26.6811	15.4043	3		66	80.4	89.5	74.7		81.5333	7.46481	4.30981	3
68	398.9	105	410.4	71.6	402.4	91.5			68	373.5	79.6	403.5	64.7	394.9	84				68	373.5	388.3	411.6		391.133	19.2074	11.0894	3		68	79.6	64.7	79.3		74.5333	8.51724	4.91743	3
70	398.1	103.6	401.2	61.2	430	74.2			70	372.7	78.2	394.3	54.3	422.5	66.7				70	372.7	403.5	385.6		387.267	15.4675	8.93016	3		70	78.2	54.3	73.2		68.5667	12.6057	7.2779	3
72	413.1	103.4	401.7	60.7	419.1	72.1			72	387.7	78	394.8	53.8	411.6	64.6				72	387.7	394.3	381.4		387.8	6.45058	3.72424	3		72	78	53.8	82.6		71.4667	15.4717	8.93259	3
74	414.1	120.3	407.3	62.9	393.1	71.7			74	388.7	94.9	400.4	56	385.6	64.2				74	388.7	394.8	375.4		386.3	9.92018	5.72742	3		74	94.9	56	84		78.3	20.0666	11.5855	3
76	403.7	108.8	403	54.3	388.9	59.3			76	378.3	83.4	396.1	47.4	381.4	51.8				76	378.3	400.4	382.1		386.933	11.8162	6.8221	3		76	83.4	47.4	66.7		65.8333	18.0156	10.4013	3
78	398.6	83.2	398.6	45.3	382.9	61.3			78	373.2	57.8	391.7	38.4	375.4	53.8				78	373.2	396.1	394.6		387.967	12.8103	7.39602	3		78	57.8	38.4	64.6		53.6	13.5956	7.84942	3
80	402.6	83.2	406.5	62.8	389.6	62.9			80	377.2	57.8	399.6	55.9	382.1	55.4				80	377.2	391.7	389.7		386.2	7.85812	4.53689	3		80	57.8	55.9	64.2		59.3	4.34856	2.51064	3
82	405.1	84.8	398.6	65.9	402.1	64.8			82	379.7	59.4	391.7	59	394.6	57.3				82	379.7	399.6	391.9		390.4	10.0344	5.79339	3		82	59.4	59	51.8		56.7333	4.27707	2.46937	3
84	407.4	108.1	397.3	59.8	397.2	55.8			84	382	82.7	390.4	52.9	389.7	48.3				84	382	391.7	401.8		391.833	9.90067	5.71616	3		84	82.7	52.9	53.8		63.1333	16.9512	9.78678	3
86	400	120.1	392.9	56.3	399.4	52.2			86	374.6	94.7	386	49.4	391.9	44.7				86	374.6	390.4	408.1		391.033	16.759	9.6758	3		86	94.7	49.4	55.4		66.5	24.6055	14.206	3
88	400.7	99.4	401.4	56.5	409.3	65			88	375.3	74	394.5	49.6	401.8	57.5				88	375.3	386	400.7		387.333	12.7524	7.36259	3		88	74	49.6	57.3		60.3	12.4736	7.20162	3
90	411.2	86.5	401.8	63.6	415.6	71.4			90	385.8	61.1	394.9	56.7	408.1	63.9				90	385.8	394.5	388.8		389.7	4.41928	2.55147	3		90	61.1	56.7	48.3		55.3667	6.50333	3.7547	3
92	417.3	72.4	389.2	48.1	408.2	61.7			92	391.9	47	382.3	41.2	400.7	54.2				92	391.9	394.9	381.3		389.367	7.14516	4.12526	3		92	47	41.2	44.7		44.3	2.92062	1.68622	3
94	410.9	77.2	385.5	56.4	396.3	58.4			94	385.5	51.8	378.6	49.5	388.8	50.9				94	385.5	382.3	382.1		383.3	1.90788	1.10151	3		94	51.8	49.5	57.5		52.9333	4.11866	2.37791	3
96	398.1	94.8	383.1	57	388.8	55.5			96	372.7	69.4	376.2	50.1	381.3	48				96	372.7	378.6	390.7		380.667	9.17624	5.2979	3		96	69.4	50.1	63.9		61.1333	9.943	5.7406	3
98	398.6	101.5	402.1	42.8	389.6	55.7			98	373.2	76.1	395.2	35.9	382.1	48.2				98	373.2	376.2	397.9		382.433	13.4783	7.78167	3		98	76.1	35.9	54.2		55.4	20.1268	11.6202	3
100	396.4	89.5	396.6	51.9	398.2	61.5			100	371	64.1	389.7	45	390.7	54				100	371	395.2	395.7		387.3	14.1184	8.15128	3		100	64.1	45	50.9		53.3333	9.77974	5.64634	3
102	391.7	71.9	385.2	46.9	405.4	62.1			102	366.3	46.5	378.3	40	397.9	54.6				102	366.3	389.7	394.8		383.6	15.1977	8.77439	3		102	46.5	40	48		44.8333	4.25245	2.45515	3
104	384.5	75	400.9	35.6	403.2	60.6			104	359.1	49.6	394	28.7	395.7	53.1				104	359.1	378.3	409.8		382.4	25.5975	14.7787	3		104	49.6	28.7	48.2		42.1667	11.6835	6.74545	3
106	382.8	90.9	405.1	30.2	402.3	55.1			106	357.4	65.5	398.2	23.3	394.8	47.6				106	357.4	394	401.3		384.233	23.5233	13.5812	3		106	65.5	23.3	54		47.6	21.8158	12.5954	3
108	378.1	89.9	383.3	34.2	417.3	59.1			108	352.7	64.5	376.4	27.3	409.8	51.6				108	352.7	398.2	396		382.3	25.6579	14.8136	3		108	64.5	27.3	54.6		48.8	19.2663	11.1234	3
110	378.6	77.3	381.3	47.1	408.8	59.2			110	353.2	51.9	374.4	40.2	401.3	51.7				110	353.2	376.4	399.4		376.333	23.1001	13.3368	3		110	51.9	40.2	53.1		48.4	7.12671	4.11461	3
112	380.8	74.9	397.6	49.8	403.5	54.9			112	355.4	49.5	390.7	42.9	396	47.4				112	355.4	374.4	404.5		378.1	24.7582	14.2942	3		112	49.5	42.9	47.6		46.6667	3.39755	1.96158	3
114	388.2	75	376.9	40.3	406.9	64.9			114	362.8	49.6	370	33.4	399.4	57.4				114	362.8	390.7			376.75	19.7283	13.95	2		114	49.6	33.4	51.6		44.8667	9.98065	5.76233	3
116	388.7	82.2	378.7	41	412	57.6			116	363.3	56.8	371.8	34.1	404.5	50.1				116	363.3	370			366.65	4.73762	3.35	2		116	56.8	34.1	51.7		47.5333	11.9098	6.87613	3
	138 mmHg		192 mmHg		268 mmHg
	467 HU in Epi				440.2 in Epi
																erste Werte für Fit weggelassen			YMAX	375.8	392.6	387.8		385.4	8.65332	4.996	3		SPAN	353.8	388.8	327.6		356.733	30.7053	17.7277	3
																			K	0.09199	0.115	0.1226		0.109863	0.0159384	0.00920203	3		K	0.05471	0.03618	0.0499		0.04693	0.0096154	0.00555145	3
																			HalfLife	7.535	6.025	5.655		6.405	0.995942	0.575007	3		PLATEAU	63.3	28.61	52.65		48.1867	17.7705	10.2598	3
																			tau	10.8707	8.69565	8.15661		9.241	1.4369	0.829597	3		HalfLife	12.67	19.16	13.89		15.24	3.44919	1.99139	3
																													tau	18.2782	27.6396	20.0401		21.986	4.97481	2.87221	3

## Sheet: 13082015
	FK_H1_Inflow	Fk_H1_Outflow	FK_H1_InflowUV	FK_H2_Inflow	FK_H2_Outflow
2	26.2	393.1	106.7	38	311.9
4	34.3	403.1	97.8	25.4	199.6
6	59.3	433.3	86.2	49.2	239.6
8	126	383.7	144.7	129.8	195.6
10	149.1	281.7	166	164.5	181.9
12		270.1	164.7	186.6	169.5
14		270.7	176.5	176.6	191.7
16	313	250.6	193.9	192.4	148
18	330.7	206.9	229.8	220.3	124.3
20	339.1	226.6	232.4	234.9	111.2
22	363.7	215.1	229.7	237.4	100.1
24	366.1	162.2	240.8	236.7	102
26	384.2	158.6	256.3	269.5	88.1
28	380.5	179	247.7	282.8	120.5
30	382.1	153.8	282	281.7	76.3
32	404	163.8	316.4	264.8	79.5
34	404.3	145	289.1	260.8	80.2
36	379.2	154.3	298.2	277.7	77.5
38	387.3	160.8	286.7	279.3	84.2
40	394.9	161.7	293.7	282.4	67.8
42	406.6	193.9	291.2	274.5	78.8
44	392.7	175.7	287.4	292.9	61.3
46	409.4	155.9	293	278.8	48
48	404.8	151.5	270.7	290.8	59.3
50	396.4	193.4	271.1	312.8	89.7
52	402	188.2	289.3	292.9	101.6
54	398.3	156.9	257.3	287.9	92.3
56	432.4	141.1	270.3	269.6	100.9
viel später		63.8
	DMSO			Ultravist

## Sheet: 18082015
Time	FK_H1_Inflow	FK_H1_Outflow	FK_H2_Inflow	FK_H2_Outflow	FK_H3_Inflow	FK_H3_Outflow	Avg In	Avg Out
2	10.6	279.6	28.4	272.6	17.8	290.7	18.9333	280.967
4	3.4	281.9	84.9	262.3	56.3	269	48.2	271.067
6	90.6	289	153	242.5	127	262.8	123.533	264.767
8	147.9	285.4	173.6	243.3	171.5	243.9	164.333	257.533
10	263.1	263.8	194.2	230.1	244.4	202.5	233.9	232.133
12	202.7	241.1	218.4	211.4	277.8	170.5	232.967	207.667
14	231.5	225.5	229.2	194.5	152.8	167.9	204.5	195.967
16	233.5	221.5	266.3	180.9	165.3	152.1	221.7	184.833
18	222	198.8	266.1	177.6	252	145.3	246.7	173.9
20	222.8	184.5	280.3	176	249.1	132.5	250.733	164.333
22	244.5	180	306.5	168.7	250.4	119.7	267.133	156.133
24	266.5	154.7	282.3	183.4	252.8	92.1	267.2	143.4
26	257.8	150	253.5	180.6	266.4	94.2	259.233	141.6
28	253.3	143.5	286.2	156.3	266.8	103.3	268.767	134.367
30	269.1	136.9	297.2	144	287.4	113.3	284.567	131.4
32	272.5	146.5	274.5	134.7	297	110.7	281.333	130.633
34	263.8	129.4	286.6	128.3	280.5	101.1	276.967	119.6
36	261.8	114.7	345.2	116.7	270.2	91.7	292.4	107.7
38	270	111.1	347.9	124.7	292.6	79.3	303.5	105.033
40	289.4	116.7	343.9	133.4	312.4	88.5	315.233	112.867
42	288.6	119.7	323.8	131.1	301.6	63.7	304.667	104.833
44	272.2	98.7	304.8	128.3	314.8	53.7	297.267	93.5667
46	318.5	86	325.5	104.4	321.9	96.1	321.967	95.5
48	337.1	98	328.6	89.4	323.5	85.3	329.733	90.9
50	312	98.9	330.3	96.1	321.6	70.7	321.3	88.5667
52	256.7	93.1	338.9	102.2	325.5	55.2	307.033	83.5
54	268.9	95.1	336.9	101.5	346.4	60.4	317.4	85.6667
56	306.1	85.8	331.9	90.9	337.8	66.4	325.267	81.0333
101	286.6		313.9		273.7		291.4
157	268.8		311.3		271.4		283.833
Imeron 1:40 in Eppendorf cup: 420 HU
60s injektion von 10 mL

## Sheet: 20082015
Time	FK_H1_Inflow	FK_H1_Outflow	FK_H2_Inflow	FK_H2_Outflow	FK_H3_Inflow	FK_H3_Outflow
2	38.1	273.5	30.9	240.6
4	55.1	264.4	38.4	254.4
6	87.2	270.1	46.8	253.9
8	120.8	279.8	96.2	242.7
10	163.2	295.7	135.2	219.6
12	184.3	298.1	155.1	211.3
14	195.9	308.5	161.8	206.1
16	196.5	301.4	176.1	223
18	200.9	277.2	198.2	187.4
20	234.1	273.4	157.8	155.3
22	250.6	256.1	169.5	139.3
24	230.7	255.6	199.9	148.1
26	225.2	256.2	228.8	155.1
28	237	226	217.2	152.9
30	245.5	203.8	200.3	145.1
32	238.9	206.3	215.6	128.2
34	252.4	214.4	223.9	119.4
36	270.4	215.6	242	137.7
38	275.6	203.3	247.6	153.9
40	273.5	195.4	240.3	135.9
42	275.8	190.2	236.1	118.1
44	279.1	185.8	239.3	116.8
46	285	179.4	247.6	93.5
48	273.6	175.1	246.4	97.3
50	274.8	191.7	248.7	109.3
52	265.2	188.9	247.5	96.9
54	294	171.3	247.8	100.9
56	295	120.7	238.1	91.9
58	302.4	102.4	244.3	82.7
60	305.1	103.7	254.6	84.8
62	303.7	124.3	258.52	80.5
64	323.6	120.3	261.5	75.5
66	323.7	107.8	267.2	82.1
68	320.2	112.5	276.3	77.4
70	320.2	118.1	274.6	80.1
72	323	102.6	267.5	92.1
74	320.2	104.3	269	99
76	323.7	104.1	272.1	84
78	326.8	93	269.8	71.4
80	331.9	96.1	264.3	68.5
82	330.4	104.7	275.9	71.1
84	305.7	95.4	297.2	77.2
86	310.1	83.9	290.7	68.6
88	325.7	90.4	279.3	58.4
90	352.4	84.8	284.6	67.1
92	346.3	82.5	289.6	80.5
94	319.2	91.1	289.9	71.2
96	325.9	107.4	284	69
98	327.8	99.8	272	75.2
100	338.6	90.4	273.8	81.4
102	349.4	89.6	287.5	95.6
104	347.3	86.5	285	86.6
106	347.7	74.7	286.8	66
108	340	76.9	288.3	66.3
110	328.7	78.6	296.6	83.2
112	342.2	72	282	77.1
114	350.9	65.9	284.8	67.4
116	345.8	73.6	302.4	78.1
	10 ml pro min, p=220mmHg		5ml/min, 110 mmHG
	120s Perfusion	Luftblase am Anfang	120s Perfusion
		beim Auswaschen nicht vorgespült	490 maximal im RV bei 116s

## Sheet: 25082015
Time	FK_H1_In_Imeron	FK_H1_Out-Imeron	FK_H2_In_DMSO	FK_H2_Out_Imeron
2	20.3	258.1	30.6	407.4
4	14.6	274.3	54.2	424.9
6	30.6	305.2	31.5	426.3
8	61.7	292.9	23.3	460.5
10	101	303.8	50	460.7
12	106.9	316.1	116.9	416.4
14	147.8	278.9	187.4	417.3
16	180.9	265.2	233.2	472.9
18	198	258.2	308.9	429.7
20	193.7	228.7	345.2	408.2
22	171.8	219.4	346.3	420.7
24	170.4	218.6	349.1	413.6
26	196.4	212.5	352	398.1
28	192.4	200	370.8	367.5
30	213.8	188.3	394.7	374.8
32	238.6	191.8	361	374.3
34	250.7	190.8	369.6	361.2
36	221.7	164.9	417.8	356.1
38	218.6	176.5	415.2	333.1
40	241.3	195.1	425.6	323.6
42	215.8	157.7	420.5	353.1
44	194.3	148.8	423.1	357.8
46	213.8	165.2	444.1	344.1
48	222.6	145.8	438.2	340.7
50	227.8	149.1	438.8	339.3
52	234.2	132.4	426.8	346.9
54	252.9	118.5	435.6	343.8
56	245.5	150.5	423.2	346.7
58	259.9	132.2	387.8	336.4
60	266.2	131.1	401.4	328.1
62	250	135.4	382.7	331.3
64	267.4	140.7	399.3	315.9
66	251.5	161.5	429.8	310
68	249.2	148.4	450.3	313.4
70	254.5	142.9	432.9	314.4
72	224.2	144.8	414.3	330.2
74	239.8	146.1	404.8	338.8
76	256	133.8	403.2	314.9
78	247.7	122.2	417.9	297.8
80	291.4	114.1	446.4	320.7
82	284.3	104	417.7	340.8
84	275.1	119.1	408.8	329.5
86	272.3	117.4	448.7	318.7
88	248.2	101.7	451.9	336.1
90	253	121.8	459.9	333.9
92	293.1	123.4	461	329.3
94	337.7	123.5	424.2	320.6
96	309.3	151.2	401.2	311.2
98	278.1	143.8	404.8	326.5
100	294.5	116.9	422.6	328.4
102	276.3	114.1	447.8	328.2
104	275.2	117.5	487.8	340.4
106	283.1	112.8	480.5	324.2
108	286.9	111.4	441.6	299.4
110	287.7	102.4	432.4	313.2
112	270	94.4	441.8	317.4
114	273.3	117.4	445.6	327.4
116	297.8	113.5	451.6	330.6
	max=480	1ml gespült	max= 490-500	nicht gespült

## Sheet: 22102015
Time	FK_H1_In_Imeron	FK_H1_Out-Imeron	FK_H2_In_Imeron	FK_H2_Out_Imeron
2	16.4	190.7	37.9	286.4
4	57.7	209.5	50.2	289.8
6	71.2	206.6	63.7	278.3
8	66.2	184.1	84.5	277.6
10	42.3	176.3	102.6	245
12	63.5	170.8	123.6	226.7
14	98.6	160	135.7	216.1
16	121.6	142.3	143.5	215.5
18	115.3	144.5	173.4	217.9
20	139.1	137.2	188.5	200
22	159.4	116.6	189.5	194.8
24	167.2	112.9	243.3	194.6
26	172.3	103.8	245.5	178.9
28	177.5	98.2	243.5	164.3
30	181	104.9	203.7	170.3
32	188	113.2	234.3	161.7
34	188.8	102.2	248.1	146.8
36	184	96.2	235.5	143.4
38	191.1	93.6	237.7	135.8
40	195.1	94.9	241.1	139.4
42	203.1	99.8	248	132.5
44	205.3	88.3	257.2	121.6
46	191.8	89.5	246.6	156
48	199	81	240.8	153.3
50	213.4	79.2	260.6	134.3
52	205.1	77.9	260.1	121
54	219.5	65.2	275.3	103
56	231.7	77.7	277.4	105.3
58	220.7	90.8	275.8	125.5
60	215.5	94	285.5	117.9
62	223.2	77.4	274.7	136.4
64	220.9	57.8	277.2	140.4
66	218.9	75.6	292.9	114.8
68	230.9	65.3	284.1	115.6
70	236	85.3	291.4	117.9
72	229.3	72.7	307.9	95.6
74	229.6	49	298.1	84.7
76	239.9	63.4	291.7	103.8
78	237.8	77.3	279.7	106.7
80	234.5	71.6	272.8	85.1
82	244.4	71.2	284.9	82.8
84	240.7	65.1	294.6	88
86	237.5	53.7	308.6	78.9
88	256.5	56.3	300.5	98.4
90	263.2	64.9	285.3	97.8
92	244.4	57.5	296.3	80.5
94	239.5	58.8	308	88.9
96	252.3	65	302.8	91.2
98	250	67.3	306.5	90.1
100	250.8	72.6	306.2	87
102	264.6	80.2	317.4	87
104	273.3	73.6	318.7	90.1
106	254.1	49.9	311.8	94.1
108	260.5	35.2	314.2	99.9
110	255.4	43.7	304.8	106.4
112	244	47.8	301.9	98.6
114	252.3	40.9	294.5	85.3
116	246.3	49.6	293.5	84.6

## Sheet: 29102015
Time	FK_H1_In_DMSO	FK_H1_Out-DMSO	FK_H2_In_DMSO	FK_H2_Out_DMSO	FK_H3_In_DMSO	FK_H3_Out-DMSO
2	12.5	322.1	50	374.4	32.6	281.9
4	42	330.4	52.3	367.2	51.3	268.7
6	78.4	333.5	76.9	342.8	57.6	258.1
8	107.8	329.7	94.3	314.1	72.2	220.4
10	141.8	266.8	120.6	291	113	223.2
12	198.3	231.4	174	271.4	153.4	217.2
14	228.4	203.9	217	237	181.9	211.8
16	250.5	180.1	295.3	231.4	206.8	197.6
18	274.2	156.1	309.9	207.2	221	164.3
20	302.2	151.6	291.3	173.9	251.6	179.6
22	310.3	149.6	309.5	148.7	280	165.4
24	313.9	140.3	331.7	127.4	305.7	161.9
26	310.2	125.3	344.6	120.5	331.7	151.9
28	315	121.7	358.8	108	343.1	147.6
30	331.5	120.5	364.1	99.3	347.7	150.1
32	329.8	116.9	353.9	78	353	147.2
34	321.7	117.7	353.1	58.5	357	145
36	327.3	123.1	364.6	72.1	366.5	142.2
38	331.8	122.2	385.6	73.9	388.3	139.4
40	327.4	112.8	377.8	77.2	382.8	140.3
42	337	97.2	368.6	78	357.1	122.6
44	343	99.2	378.9	67.7	352.1	107.6
46	341.4	100.7	383	56.2	368	113.3
48	324.9	107.4	389.6	49.2	392.2	124
50	311.2	81.9	391.3	47.1	399.7	109.7
52	335.5	77.7	377.4	52.6	392.3	70.4
54	350.2	90.8	389.6	56.2	411.8	61.4
56	346.1	116.1	393.1	55.8	400.7	88.5
58	339.1	114.5	392	53.2	375.4	96.6
60	337.3	110	403	59.6	373.8	87.9
62	346	91.5	392.9	49.2	373	76
64	348.2	83.6	388.2	47.4	378.6	88.8
66	342.8	89.7	388.9	56.8	376.6	90.9
68	349.6	97.5	394.9	53.2	385.8	76.3
70	343.2	93.8	407.4	47.5	425.3	62.7
72	337.8	63.9	399.9	43	431.6	75.7
74	349.8	60.2	392.3	51.1	389.6	96
76	355.1	67.9	391	57.4	381.5	92.5
78	358.5	76.4	397.2	53.9	382.2	90
80	348.9	67.7	398.3	45.5	367.5	86.3
82	340.6	57.5	402.4	46.6	378.3	78.8
84	346.1	65.3	407.6	62.4	416.2	92.6
86	344.8	64	401.7	59.4	419	95.7
88	340.8	59.5	405.9	69.3	413.8	91.4
90	347.5	70.4	404.1	71.3	401.2	82.7
92	350.2	75.2	406.1	61.9	392.6	78.1
94	356.9	64.6	415.7	61.5	402.1	78.5
96	363	54.5	399.5	50.7	411.9	72.7
98	349.8	64	398.9	44.1	412.7	64.2
100	338	86.3	402.3	56.1	358.9	57.8
102	346.1	79.5	397.3	61.9	367.9	87.9
104	355	87.3	416	56.4	403.2	106.2
106	357.4	89.9	434.9	40	405.5	80.2
108	348.8	65.4	420.7	35.9	404.1	65.7
110	348.9	62.6	424.4	59.5	417.9	76.3
112	358.5	66.3	422.6	73.7	420.7	68.8
114	362.4	61.9	407.9	65.6	407.3	59.9
116	365.5	55.7	423.2	62.5	415.2	65.2
	HerzWand	DMSO-Lösung
1	75.5	468.9
3
5	91.3	453.3
7
9	95.7	459.4
20	108.4	449.1
30	128.2	453.8
40
50
60	204.3	457.5
75
90	223.2	438.1

## Sheet: 05112015
Time	FK_H1_In_DMSO	FK_H1_Out-DMSO	FK_H2_In_DMSO	FK_H2_Out_DMSO	FK_H3_In_DMSO	FK_H3_Out-DMSO
2	Fenestra im 1. Herz		25.4	391.1	6.9	399.9
4			43.2	429.9	62	420.9
6			61.3	389.4	126.3	405
8			119.5	457.6	180.5	377.8
10			183.7	415.4	225	360.2
12			227.2	385.2	283.4	321.9
14			243.1	340	319.8	295.2
16			274.6	303.6	326.1	277.4
18			300.2	283.3	369.6	263.4
20			315.1	249.5	391	250.4
22			334.2	219	346.3	245.2
24			354.7	222.7	357.7	225.7
26			363.1	222.8	400.2	213.5
28			357.2	209.4	401.1	197
30			366.9	198	377.9	179.4
32			367.3	199.7	339.2	182.3
34			380.2	185.3	363.8	169.8
36			380.4	162.2	403.8	155.2
38			375.5	157.2	393.2	151.2
40			399.3	163.2	393	135.9
42			406	161.2	393	127.4
44			386.8	124.3	391.9	119
46			391	120.2	384.4	111.6
48			394.2	131.6	395.5	123.5
50			405.1	128	399	114.9
52			406.4	135.5	404.7	105
54			405.2	131	405.6	99.7
56			401.2	119.8	407.8	92.1
58			400.1	120.5	414	101
60			399.8	117.8	411.6	97.2
62			405.3	117.6	416.3	87.5
64			412.1	116.7	406.4	99.6
66			394.7	105.8	395.2	96.4
68			398.9	105	410.4	71.6
70			398.1	103.6	401.2	61.2
72			413.1	103.4	401.7	60.7
74			414.1	120.3	407.3	62.9
76			403.7	108.8	403	54.3
78			398.6	83.2	398.6	45.3
80			402.6	83.2	406.5	62.8
82			405.1	84.8	398.6	65.9
84			407.4	108.1	397.3	59.8
86			400	120.1	392.9	56.3
88			400.7	99.4	401.4	56.5
90			411.2	86.5	401.8	63.6
92			417.3	72.4	389.2	48.1
94			410.9	77.2	385.5	56.4
96			398.1	94.8	383.1	57
98			398.6	101.5	402.1	42.8
100			396.4	89.5	396.6	51.9
102			391.7	71.9	385.2	46.9
104			384.5	75	400.9	35.6
106			382.8	90.9	405.1	30.2
108			378.1	89.9	383.3	34.2
110			378.6	77.3	381.3	47.1
112			380.8	74.9	397.6	49.8
114			388.2	75	376.9	40.3
116			388.7	82.2	378.7	41
				Outflow mit unvollständiger endokardialer Perfusion

[truncated: 1 more sheets: 13112015]
